# Supplementary material for: Engineering of Edge-Enriched Nitrogen-Doped Porous Carbon as a High-Performance Metal-Free Catalyst for Acetylene Hydrochlorination
Source: Nanomaterials (Basel). 2026 May 6;16(9):568. doi: 10.3390/nano16090568 (PMC13164920; doi:10.3390/nano16090568)
Supplement: Supplementary file 1 [file nanomaterials-16-00568-s001.zip]

Archive with 1 entries (1 files):
- nanomaterials-4267080-supplementary.pdf
